# Supplementary material for: The preimaginal stages of Pnigalio gyamiensis Myartseva & Kurashev, 1990 (Hymenoptera, Eulophidae), a parasitoid associated with Chrysoesthia sexguttella (Thunberg) (Lepidoptera, Gelechiidae)
Source: Zookeys. 2012 Aug 7;(214):75–89. doi: 10.3897/zookeys.214.3266 (PMC3426881; doi:10.3897/zookeys.214.3266)
Supplement: XML Treatment for Pnigalio gyamiensis [file zookeys.214.3266-treatment1.xml]

<!DOCTYPE tp:taxon-treatment
  PUBLIC "-//TaxonX//DTD Taxonomic Treatment Publishing DTD v0 20100105//EN" "tax-treatment-NSO.dtd">
<tp:taxon-treatment xmlns:tp="http://www.plazi.org/taxpub"><tp:treatment-meta><mixed-citation publication-type="journal"><person-group><name><surname>Yegorenkova</surname><given-names>Ekaterina</given-names></name><name><surname>Yefremova</surname><given-names>Zoya</given-names></name></person-group><article-title>The preimaginal stages of 
                    <italic>Pnigalio gyamiensis</italic> Myartseva &amp; Kurashev, 1990 (Hymenoptera, Eulophidae), a parasitoid associated with 
                    <italic>Chrysoesthia sexguttella</italic> (Thunberg) (Lepidoptera, Gelechiidae)
                </article-title><source>Zookeys</source><day>7</day><month>8</month><year>2012</year><volume>2012</volume><issue>214</issue><fpage>75</fpage><lpage>89</lpage><pub-id pub-id-type="doi">10.3897/zookeys.214.3266</pub-id></mixed-citation></tp:treatment-meta><tp:nomenclature><tp:taxon-name>
                        <tp:taxon-name-part taxon-name-part-type="genus">Pnigalio</tp:taxon-name-part>
                        <tp:taxon-name-part taxon-name-part-type="species">gyamiensis</tp:taxon-name-part>
                    <object-id xmlns:xlink="http://www.w3.org/1999/xlink" xlink:type="simple">http://species-id.net/wiki/Pnigalio_gyamiensis</object-id>
								</tp:taxon-name><tp:taxon-authority>Myartseva &amp; Kurashev, 1990</tp:taxon-authority><tp:nomenclature-citation-list><tp:nomenclature-citation><tp:taxon-name>Pnigalio gyamiensis</tp:taxon-name><comment><xref ref-type="bibr" rid="B13">Myartseva and Kurashev 1990</xref>: 42–43.</comment></tp:nomenclature-citation></tp:nomenclature-citation-list></tp:nomenclature><tp:treatment-sec sec-type="Morphology"><title>Morphology.</title><p>Our reared specimens were compared with type material (Zoological Institution of Russian Academy of Sciences, St. Petersburg, Russia (ZISP): “Holotype, female, Gami, 3 km W from Ashgabat, ex larva <italic><tp:taxon-name>Chrysoesthia sexguttella</tp:taxon-name></italic> on <italic><tp:taxon-name>Atriplex</tp:taxon-name></italic> sp., 13.10.1986 (Saparmamedova) Myartseva, Kurashev, 1990”, two female paratypes with the same label, and one female with label “Gami, 3 km W from Ashgabat, ex larva <italic><tp:taxon-name>Chrysoesthia sexguttella</tp:taxon-name></italic> on <italic><tp:taxon-name>Atriplex</tp:taxon-name></italic> sp., 30.10.1986 (Saparmamedova) Myartseva, Kurashev, 1990”.</p><p>Morphological diagnosis is based on a study of the type material.</p><p>Body length 1.08–1.80 mm; F1 1.1–1.3 times as long as F2; F2 1.1–1.2 times as long as F3; F3 1.0 times as short as F4; F4 1.3 times shorter than clava; callus of propodeum with 2 rows of setae: 1 row with 10–12 setae, 2 with 4 setae; sculpture of mesoscutum areolate and size of seta larger than that in scutellum. Forewing 2.3–3.5 times as long as broad; SMV 1.3–1.6 times shorter than MV; MV 1.8–2.7 times longer than PMV; PMV 2.0–3.3 longer than STV; gaster 1.5–1.8 times as long as broad. Body dark blue, the gaster brown with yellow tick at base, legs completely yellow with dark brown last segment of tarsi, hind coxae yellow with brown bracket (in the base of the coxa).</p><p>Seventeen females and eight males of <italic><tp:taxon-name>Pnigalio gyamiensis</tp:taxon-name></italic> reared by authors are labelled: <bold>“</bold>Ul'yanovsk, left bank of the river Volga, Verhnaya Terrasa, <named-content xmlns:xlink="http://www.w3.org/1999/xlink" content-type="dwc:verbatimCoordinates" xlink:type="simple">56°49'N; 49°44'E</named-content>, 15 June–8 August 2009 (Yegorenkova)”.</p><p>Our species belongs to <italic><tp:taxon-name>Pnigalio gyamiensis</tp:taxon-name></italic> and its morphological variability is less high.</p></tp:treatment-sec><tp:treatment-sec sec-type="Female"><title>Female.</title><p>Body length 1.35–1.80 mm; F1 1.2–1.3 times as long as F2; F2 1.1 times as long as F3; F3 1.0–1.1 times as short as F4; F4 1.3–1.4 times shorter than clava; forewing 2.5–2.8 times as long as broad; SMV 1.5–1.6 times shorter than MV; MV 1.7–1.8 times longer than PMV; PMV 2.7–2.8 longer than STV; gaster 1.4–1.5 times as long as broad. Body dark green with metallic tint, gaster with yellow tick or spot in the base of the gaster, legs completely yellow with dark brown last segment of tarsi, hind coxae mostly yellow without brown bracket. <bold>Male</bold> (first description): body length 1.25–1.38 mm; thorax 1.6 times  as long as broad; pronotum 1.7 times as broad as long; sculpture of scutellum is the same as that of the mesoscutum; propodeum 2.3 times as broad as long; gaster 1.7–1.8 times as long as broad. Colouring is the same as in the female, sometimes hind femur and fourth tarsal segments darkened<bold>.</bold></p></tp:treatment-sec><tp:treatment-sec sec-type="Distribution"><title>Distribution.</title><p>Turkmenistan (Myartseva, Kurashev, 1990), Italy (<xref ref-type="bibr" rid="B10">Gebiola et al. 2012b</xref>). New record for Middle Volga Basin (Russia).</p></tp:treatment-sec><tp:treatment-sec sec-type="Biology"><title>Biology.</title><p>Larval solitary ectoparasitoid.</p></tp:treatment-sec><ref-list><ref id="B13"><mixed-citation xmlns:xlink="http://www.w3.org/1999/xlink" xlink:type="simple"><person-group><name name-style="western"><surname>Myartseva</surname><given-names>SN</given-names></name><name name-style="western"><surname>Kurashev</surname><given-names>VN</given-names></name></person-group> (<year>1990</year>)<article-title> Noviye vidi roda <italic>Pnigalio</italic> Schrank (Hymenoptera, Eulophidae) – entomofagi miniruyushchikh nasekomikh v prikopetdagskoy zonye Turkmenii. (New species of <italic>Pnigalio Schrank</italic> (Hymenoptera: Eulophidae) – entomophages of mining insects in Kopetdag zone of Turkmenia.</article-title><source>) Izvestiya Akademii Nauk Turkmenskoy SSR (Seriya Biologicheskikh Nauk) </source><volume>1990</volume> (<issue>2</issue>): <fpage>42</fpage>-<lpage>43</lpage> [in Russian]</mixed-citation></ref><ref id="B10"><mixed-citation xmlns:xlink="http://www.w3.org/1999/xlink" xlink:type="simple"><person-group><name name-style="western"><surname>Gebiola</surname><given-names>M</given-names></name><name name-style="western"><surname>Gómez-ZuritaJ, Monter</surname><given-names>MM</given-names></name><name name-style="western"><surname>Navone</surname><given-names>P</given-names></name><name name-style="western"><surname>Bernardo</surname><given-names>U</given-names></name></person-group> (<year>2012b</year>)<source> Integration of molecular, ecological, morphological and endosymbiont data for species delimitation within the <italic>Pnigalio soemius</italic> complex (Hymenoptera: Eulophidae). Molecular Ecology 1–18.</source></mixed-citation></ref></ref-list></tp:taxon-treatment>
